# Supplementary material for: Impact of repeated anesthesia with ketamine and xylazine on the well-being of C57BL/6JRj mice
Source: PLoS One. 2018 Sep 19;13(9):e0203559. doi: 10.1371/journal.pone.0203559 (PMC6145541; doi:10.1371/journal.pone.0203559)
Supplement: S2 Table — (XLSX) [file pone.0203559.s003.xlsx]

## Sheet: Key
Parameter	Definition
ID	animal ID
Group	2	single anesthesia, female
	4	repeated anesthesia, female
	5	control, female
	7	single anesthesia, male
	9	repeated anesthesia, male
	10	control, male
absolute	absolute value of fecal corticoeterone metabolite concentrations (ng/0,05 g)
percentage	percentage change of fecal corticosterone metabolites relative to baseline (%)
Time	1	Baseline
	2	1 day after the last repeated anesthesia or single anesthesia
	3	8 days after the last repeated anesthesia or single anesthesia

## Sheet: Data
ID	Group	Time	absolute	FCM%change
79	2	1	74.571
80	2	1	56.553
81	2	1	116.235
82	2	1	94.29
83	2	1	66.045
84	2	1	45.486
85	2	1	48.783
86	2	1	122.22
87	2	1	62.475
88	2	1	46.263
89	2	1	47.187
90	2	1	76.986
91	2	1	68.334
92	4	1	80.934
93	4	1	55.503
94	4	1	104.433
95	4	1	73.122
96	4	1	67.641
97	4	1	67.011
98	4	1	55.146
99	4	1	39.522
100	4	1	123.27
101	4	1	72.345
102	4	1	62.685
103	4	1	80.367
104	4	1	90.951
33	5	1	65.562
34	5	1	82.866
35	5	1	49.728
36	5	1	48.51
37	5	1	59.661
38	5	1	104.244
39	5	1	75.831
105	7	1	43.197
106	7	1	68.88
107	7	1	34.419
108	7	1	31.311
109	7	1	23.037
110	7	1	38.22
111	7	1	23.058
112	7	1	26.04
113	7	1	20.517
114	7	1	22.428
115	7	1	46.62
116	7	1	24.822
117	7	1	44.163
118	9	1	22.722
119	9	1	46.62
121	9	1	27.342
122	9	1	46.83
123	9	1	51.408
124	9	1	21.756
125	9	1	21.483
126	9	1	15.855
127	9	1	32.172
128	9	1	41.58
129	9	1	21
130	9	1	77.91
73	10	1	22.071
74	10	1	46.683
75	10	1	36.036
76	10	1	34.272
77	10	1	37.212
78	10	1	32.193
79	2	2	70.665	94.762
80	2	2	73.521	130.004
81	2	2	179.781	154.67
82	2	2	96.579	102.428
83	2	2	112.98	171.065
84	2	2	93.114	204.709
85	2	2	113.694	233.061
86	2	2	99.876	81.7182
87	2	2	78.33	125.378
88	2	2	67.704	146.346
89	2	2	96.621	204.762
90	2	2	123.417	160.311
91	2	2	74.739	109.373
92	4	2	110.145	136.092
93	4	2	69.657	125.501
94	4	2	73.5	70.3801
95	4	2	93.975	128.518
96	4	2	79.695	117.821
97	4	2	76.335	113.914
98	4	2	101.871	184.73
99	4	2	73.353	185.6
100	4	2	67.809	55.0085
101	4	2	69.342	95.8491
102	4	2	73.437	117.152
103	4	2	68.985	85.8375
104	4	2	75.369	82.8677
33	5	2	103.593	158.008
34	5	2	72.135	87.0502
35	5	2	51.093	102.745
36	5	2	67.683	139.524
37	5	2	49.476	82.9285
38	5	2	145.236	139.323
39	5	2	67.515	89.0335
105	7	2	80.031	185.27
106	7	2	65.562	95.1829
107	7	2	57.204	166.199
108	7	2	122.829	392.287
109	7	2	64.428	279.672
110	7	2	84.273	220.495
111	7	2	55.209	239.435
112	7	2	55.881	214.597
113	7	2	52.878	257.728
114	7	2	52.206	232.772
115	7	2	43.344	92.973
116	7	2	55.482	223.519
117	7	2	63.42	143.604
118	9	2	47.145	207.486
119	9	2	30.975	66.4414
121	9	2	61.32	224.27
122	9	2	35.952	76.7713
123	9	2	86.604	168.464
124	9	2	42.42	194.981
125	9	2	58.107	270.479
126	9	2	25.851	163.046
127	9	2	51.912	161.358
128	9	2	93.66	225.253
129	9	2	48.279	229.9
130	9	2	17.136	21.9946
73	10	2	33.999	154.044
74	10	2	62.475	133.828
75	10	2	55.02	152.681
76	10	2	23.709	69.1789
77	10	2	29.19	78.4424
78	10	2	37.359	116.047
79	2	3	104.139	139.651
80	2	3	78.477	138.767
81	2	3	78.54	67.57
82	2	3	50.799	53.8753
83	2	3	108.948	164.96
84	2	3	92.61	203.601
85	2	3	67.746	138.872
86	2	3	113.82	93.1271
87	2	3	91.434	146.353
88	2	3	75.264	162.687
89	2	3	72.114	152.826
90	2	3	96.621	125.505
91	2	3	87.318	127.781
92	4	3	102.543	126.7
93	4	3	92.568	166.78
94	4	3	79.422	76.0507
95	4	3	156.345	213.814
96	4	3	129.066	190.81
97	4	3	78.12	116.578
98	4	3	73.605	133.473
99	4	3	84.735	214.4
100	4	3	143.43	116.354
101	4	3	69.972	96.7199
102	4	3	78.288	124.891
103	4	3	89.628	111.523
104	4	3	94.122	103.486
33	5	3	96.39	147.021
34	5	3	68.439	82.59
35	5	3	88.41	177.787
36	5	3	74.865	154.329
37	5	3	92.4	154.875
38	5	3	67.851	65.0886
39	5	3	57.309	75.5746
105	7	3	28.266	65.4351
106	7	3	68.082	98.8415
107	7	3	25.704	74.6797
108	7	3	33.39	106.64
109	7	3	41.37	179.581
110	7	3	47.943	125.44
111	7	3	46.788	202.914
112	7	3	35.07	134.677
113	7	3	49.854	242.989
114	7	3	31.647	141.105
115	7	3	24.15	51.8018
116	7	3	40.551	163.367
117	7	3	40.467	91.631
118	9	3	62.328	274.307
119	9	3	20.202	43.3333
121	9	3	70.938	259.447
122	9	3	40.845	87.2197
123	9	3	23.415	45.5474
124	9	3	43.764	201.158
125	9	3	69.552	323.754
126	9	3	37.863	238.808
127	9	3	30.66	95.3003
128	9	3	60.354	145.152
129	9	3	45.864	218.4
130	9	3	41.937	53.8275
73	10	3	31.605	143.197
74	10	3	41.454	88.7989
75	10	3	32.067	88.986
76	10	3	25.011	72.9779
77	10	3	37.674	101.242
78	10	3	45.276	140.639
