# Supplementary material for: Impact of repeated anesthesia with ketamine and xylazine on the well-being of C57BL/6JRj mice
Source: PLoS One. 2018 Sep 19;13(9):e0203559. doi: 10.1371/journal.pone.0203559 (PMC6145541; doi:10.1371/journal.pone.0203559)
Supplement: S3 Table — (XLSX) [file pone.0203559.s004.xlsx]

## Sheet: Key
Parameter	Definition
ID	animal ID
Group	2	single anesthesia, female
	4	repeated anesthesia, female
	5	control, female
	7	single anesthesia, male
	9	repeated anesthesia, male
	10	control, male
cort1	hair corticosterone concentrations at baseline (beginning of the study)
cort2	hair corticosterone concentrations at the end of the study
cort_perc	percentage change of hair cortocisterone relative to baseline

## Sheet: Data
ID	Group	cort1	cort2	cort_perc
79	2	36.18	40.8266	112.843
80	2	60.4764	44.9297	74.293
81	2	68.58	61.5	89.6763
82	2	34.399	30.375	88.3019
83	2	53.46	1.04932	1.96281
84	2	92.7132	66.7059	71.9486
85	2	41.3438	2.3411	5.66252
86	2	56.295	44.3942	78.86
87	2	32.9419	4.94567	15.0133
88	2	66.4966	17.0859	25.6944
89	2	50.1429	0.217687	0.434135
90	2	35.775	39.1678	109.484
91	2	53.19	32.9062	61.8655
92	4	32.625	48.8963	149.874
93	4	55.5543	34.2944	61.7313
94	4	61.965	64.5469	104.167
95	4	40.8845	33.2679	81.3704
96	4	37.125	34.8047	93.75
97	4	46.3468	60.75	131.077
98	4	62.6484	37.7578	60.2694
99	4	50.2305	44.55	88.6911
100	4	53.8125	43.5815	80.9877
101	4	37.5873	32.85	87.3965
102	4	50.2634	9.64406	19.1871
103	4	41.985	40.875	97.3562
104	4	29.3952	34.8047	118.403
33	5	79.2476	69.2371	87.3681
34	5	46.2857	37.6995	81.4495
35	5	31.6636	36.0703	113.917
36	5	45.8603	38.3062	83.5281
37	5	51.2853	50.4225	98.3176
38	5	33.0395	1.74507	5.28178
39	5	45.0771	47.7043	105.828
105	7	29.8623	3.645	12.206
106	7	12.6816	27.9055	220.048
107	7	36.2368	44.55	122.941
108	7	38.056	46.0914	121.115
109	7	43.6558	5.31562	12.1762
110	7	40.5	21.9937	54.3056
111	7	32.5558	22.1382	68.0008
112	7	31.2955	40.9534	130.86
113	7	38.205	2.745	7.18492
114	7	27.5017	42.3173	153.872
115	7	45.3678	27.314	60.2056
116	7	25.6193	26.1409	102.036
117	7	39.9269	47.1575	118.11
118	9	16.4025	26.3903	160.892
119	9	29.3365	29.5541	100.741
121	9	36.5269	6.52339	17.8591
122	9	35.1171	27.6292	78.6775
123	9	34.02	33.6851	99.0156
124	9	32.9879	47.8125	144.939
125	9	32.2289	43.6339	135.388
126	9	35.6121	33.1115	92.9783
127	9	35.8977	27.6328	76.9765
128	9	31.2632	39.0981	125.061
130	9	27	10.9978	40.7328
73	10	37.6071	31.6406	84.1346
74	10	40.5	35.4375	87.5
75	10	31.2722	35.0036	111.932
76	10	47.6795	41.25	86.5151
77	10	31.0982	24.1518	77.6631
78	10	32.625	29.153	89.3579
