# Supplementary material for: Impact of repeated anesthesia with ketamine and xylazine on the well-being of C57BL/6JRj mice
Source: PLoS One. 2018 Sep 19;13(9):e0203559. doi: 10.1371/journal.pone.0203559 (PMC6145541; doi:10.1371/journal.pone.0203559)
Supplement: S4 Table — (XLSX) [file pone.0203559.s005.xlsx]

## Sheet: Key
Parameter	Definition
ID	animal ID
Group	2	single anesthesia, female
	4	repeated anesthesia, female
	7	single anesthesia, male
	9	repeated anesthesia, male
AF1	respiratory rate (breaths per min), 20 min after injection
AF2	respiratory rate (breaths per min), 40 min after injection
MW_AF	mean of AF1 and AF2 (breaths per min)
pO1	oxygen saturation (%), 20 min after injection
pO2	oxygen saturation (%), 40 min after injection
MW_pO2	mean of pO1 and pO2 (%)
HF1	herat rate (beats per min), 20 min after injection
HF2	herat rate (beats per min), 40 min after injection
MW_HF	mean of HF1 and HF2 (beats per min)
T1	body temperature (°C), 20 min after injection
T2	body temperature (°C), 40 min after injection
MW_T	mean of T1 and T2 (°C)
This table contain data of the last repeated anesthesia (group 4 and 9) and single anesthesia (group 2 and 7).

## Sheet: Data
ID	Group	AF1	AF2	MW_AF	pO1	pO2	MW_pO2	HF1	HF2	MS_HF	T1	T2	MW_T
79	2	132	132	132	77	83.4	80.2	226	224	225	34.7	36.6	35.65
80	2	160	160	160	70	76.4	73.2	268	268	268	34.4	35.8	35.1
81	2	140	160	150	77.8	73.4	75.6	225	264	244.5	35.6	37	36.3
82	2	176	160	168	69.3	68.7	69	330	325	327.5	36.2	36.9	36.55
92	4	144	148	146	77.2	76.2	76.7	251	272	261.5	35.6	36.5	36.05
96	4	172	148	160	69	66.4	67.7	248	325	286.5	35.6	36.4	36
100	4	172	180	176	86.1	76.5	81.3	277	303	290	35.2	36.5	35.85
104	4	144	156	150	70.8	71.1	70.95	295	317	306	36.6	36.2	36.4
118	9	168	192	180	78.5	62.8	70.65	327	321	324	35.8	36	35.9
122	9	180	180	180	77.5	75.7	76.6	307	291	299	36.9	36.4	36.65
126	9	160	172	166	84.4	78.7	81.55	274	306	290	36.6	36.9	36.75
119	9	140	168	154	88.8	78.5	83.65	284	305	294.5	36.3	36.4	36.35
123	9	144	156	150	78.7	65.5	72.1	324	337	330.5	36.3	36.5	36.4
127	9	140	160	150	77	60	68.5	288	325	306.5	36	36.3	36.15
130	9	132	156	144	74.2	68.7	71.45	369	333	351	36.5	36.6	36.55
93	4	144	144	144	76.3	70.5	73.4	253	303	278	35.6	36.7	36.15
97	4	160	200	180	79.5	70.3	74.9	268	313	290.5	36	37	36.5
101	4	156	160	158	66.7	80.9	73.8	329	287	308	36.4	37	36.7
87	2	112	132	122	73.3	78.9	76.1	247	256	251.5	35	36.8	35.9
91	2	132	160	146	80	75	77.5	265	330	297.5	35.5	36.7	36.1
106	7	152	172	162	70.5	68	69.25	314	275	294.5	34.7	36.4	35.55
110	7	148	144	146	80.5	68	74.25	217	310	263.5	34.3	37.4	35.85
114	7	160	160	160	75	67	71	238	296	267	34.5	36.8	35.65
107	7	152	140	146	80.9	73.7	77.3	244	278	261	36.6	36.8	36.7
111	7	152	180	166	76.9	77.2	77.05	295	308	301.5	36.2	36.9	36.55
115	7	156	160	158	72	69.9	70.95	357	333	345	36.6	36.5	36.55
84	2	144	152	148	77	77.5	77.25	298	299	298.5	36.6	36.7	36.65
88	2	152	152	152	76.9	77	76.95	289	305	297	36.1	36.2	36.15
86	2	180	196	188	86.9	84.7	85.8	321	305	313	36.7	36.6	36.65
90	2	128	148	138	80.5	80.3	80.4	313	339	326	37	37.1	37.05
105	7	132	148	140	71.5	70.7	71.1	293	270	281.5	35.8	36.5	36.15
109	7	156	152	154	70.8	68.7	69.75	295	297	296	36.1	37	36.55
113	7	160	164	162	71.9	75.1	73.5	304	302	303	36.2	36.6	36.4
95	4	120	160	140	79.6	76.2	77.9	300	337	318.5	35.8	36.3	36.05
99	4	144	148	146	80.3	80.1	80.2	307	354	330.5	36.4	37.1	36.75
103	4	140	156	148	76.1	74.4	75.25	269	295	282	36.3	36.5	36.4
121	9	148	160	154	84.3	72.5	78.4	229	300	264.5	36.3	36.4	36.35
125	9	160	160	160	85.5	71.8	78.65	208	277	242.5	36.1	37	36.55
129	9	140	156	148	82.1	70	76.05	218	327	272.5	36.2	36.6	36.4
94	4	140	152	146	85.1	78.2	81.65	280	331	305.5	36	36.2	36.1
98	4	132	148	140	81.9	80.6	81.25	289	300	294.5	35.5	36.3	35.9
102	4	140	132	136	84.2	76.1	80.15	290	305	297.5	36.7	36.2	36.45
124	9	148	144	146	79	75.5	77.25	273	311	292	36.3	36.9	36.6
128	9	152	160	156	76.8	62	69.4	263	321	292	36	36.5	36.25
83	2	160	156	158	72	77.2	74.6	288	239	263.5	36.6	36	36.3
85	2	128	132	130	82.2	85	83.6	252	274	263	36.8	36.4	36.6
89	2	124	124	124	75.7	79.2	77.45	277	247	262	35.9	36.2	36.05
108	7	144	136	140	85.3	80	82.65	259	314	286.5	36.1	36.7	36.4
112	7	176	172	174	62	66.1	64.05	250	245	247.5	36.8	36.9	36.85
116	7	152	172	162	78.1	70.2	74.15	242	287	264.5	36.9	36.8	36.85
117	7	148	42.4	95.2	81.3	76.9	79.1	298	292	295	37	36.7	36.85
