# Supplementary material for: Impact of repeated anesthesia with ketamine and xylazine on the well-being of C57BL/6JRj mice
Source: PLoS One. 2018 Sep 19;13(9):e0203559. doi: 10.1371/journal.pone.0203559 (PMC6145541; doi:10.1371/journal.pone.0203559)
Supplement: S5 Table — (XLSX) [file pone.0203559.s006.xlsx]

## Sheet: Key
Parameter	Definition
ID	animal ID
Group	2	single anesthesia, female
	4	repeated anesthesia, female
	7	single anesthesia, male
	9	repeated anesthesia, male
Duration	duration of anesthesia
Induction	duration of induction
ncT	duration of non-surgical tolerance
cT	duration of surgical tolerance
Wake-up	duration of wake-up period
This table contain data of the last repeated anesthesia (group 4 and 9) and single anesthesia (group 2 and 7).

## Sheet: Data
ID	Group	Induction	ncT	cT	Wake-up	Duration
79	2	60	320	3220	1500	5040
80	2	60	300	3180	900	4380
81	2	120	325	2855	2160	5340
82	2	130	200	3870	1800	5870
92	4	90	342	2213	1315	3870
96	4	88	182	2070	1305	3557
100	4	120	320	2245	1078	3643
104	4	91	214	2020	1485	3719
118	9	73	267	3190	850	4307
122	9	80	265	2835	512	3612
126	9	90	198	2472	1050	3720
119	9	66	247	1997	1856	4100
123	9	80	315	1900	1407	3622
127	9	90	315	2805	1440	4560
130	9	50	280	2720	1780	4780
93	4	87	438	1425	1945	3808
97	4	83	377	1900	1593	3870
101	4	93	257	1800	1980	4037
87	2	80	195	2965	1150	4310
91	2	165	435	3750	1160	5345
106	7	80	270	3970	840	5080
110	7	160	435	4205	1440	6080
114	7	95	190	3515	1540	5245
107	7	170	710	2313	2567	5590
111	7	90	320	2610	1360	4290
115	7	100	220	2540	2130	4890
84	2	115	365	2135	1112	3612
88	2	90	330	2400	883	3613
86	2	75	590	2251	1944	4785
90	2	85	698	2157	1620	4475
105	7	93	758	2089	2487	5334
109	7	89	725	2516	1857	5098
113	7	94	559	3002	1337	4898
95	4	102	598	1688	1461	3747
99	4	100	680	1448	1372	3500
103	4	95	569	1314	1712	3595
121	9	150	1637	553	2870	5060
125	9	110	1510	539	3061	5110
129	9	115	1265	601	2692	4558
94	4	91	1352	0	1803	3334
98	4	93	1170	0	1836	3213
102	4	77	1225	0	1635	3063
124	9	85	2478	0	1664	4369
128	9	94	1027	959	2590	4576
83	2	80	545	2241	1599	4385
85	2	110	760	1589	1944	4293
89	2	73	707	1940	1819	4466
108	7	120	1010	1378	2790	5178
112	7	113	777	1341	2449	4567
116	7	115	1035	1122	2300	4457
117	7	80	726	1524	2787	5037
