# Supplementary material for: Impact of repeated anesthesia with ketamine and xylazine on the well-being of C57BL/6JRj mice
Source: PLoS One. 2018 Sep 19;13(9):e0203559. doi: 10.1371/journal.pone.0203559 (PMC6145541; doi:10.1371/journal.pone.0203559)
Supplement: S6 Table — (XLSX) [file pone.0203559.s007.xlsx]

## Sheet: Key
Parameter	Definition
ID	animal ID
Group	2	single anesthesia, female
	4	repeated anesthesia, female
	7	single anesthesia, male
	9	repeated anesthesia, male
resting_s	duration of resting (no movement of the limbs and the head) (s)
head_nodding_s	duration of episodes of rapid jerky dorsal-ventral (s)head movements
falling_no	while walking the mouse loses balance and falls on its left/right body part; falling is a pattern of ataxic gait (n])
locomotion_s	duration of locomotion (s)
This table contains data obtained after the last repeated anesthesia (group 4 and 9) and single anesthesia (group 2 and 7).

## Sheet: Data
ID	Group	resting_s	head_nodding_s	falling_no	locomotion_s
79	2	263.66	159.37	3	776.93
80	2	643.95	82.25	1	472.38
81	2	713.22	110.66	11	371.93
82	2	999.47	49.94	0	150.52
92	4	572.87	75.35	42	547.36
96	4	481.27	126.5	14	591.55
100	4	216.73	15.73	123	959.9
104	4	298.09	303.13	29	595.9
118	9	354.35	329.9	15	514.13
122	9	91.4	603.78	36	504.75
126	9	241.67	202.52	33	755.16
87	2	343.48	30.26	5	824.66
91	2	414.16	174.6	4	611.25
106	7	153.98	32.22	22	1011.74
110	7	687.81	67.54	0	430.45
114	7	488.61	159.54	12	551.73
119	9	419.69	458.22	16	319.61
123	9	863.74	199.67	4	136.59
127	9	630.32	161.22	22	408.14
130	9	595.81	201.34	52	405.29
93	4	44.91	722.38	18	432.4
97	4	425.22	336.7	0	437.35
101	4	250.04	289.72	79	660.16
107	7	972.27	30.53	1	197.29
111	7	358.96	130.3	5	710.32
115	7	919.17	111.76	0	168.74
84	2	452.84	292.67	36	454.22
88	2	292.83	306.15	42	600.66
95	4	744.23	105.33	16	350.45
99	4	457.22	300.22	23	441.55
103	4	424.64	234.89	0	540.48
121	9	251.1	502.96	34	445.89
125	9	421.84	344.75	10	401
129	9	414.16	492.55	10	293.26
86	2	618.83	428.65	0	151.89
90	2	159.43	795.17	4	253.59
105	7	593.48	344.35	1	262.22
109	7	452.48	274.28	0	472.14
113	7	322.55	83.22	8	794.11
94	4	245.12	416.02	55	537.74
98	4	63.88	597.11	57	480.65
102	4	259.94	358.35	25	581.52
124	9	157.87	799.55	13	242.03
128	9	603.04	419.56	6	177.4
83	2	440.3	204.78	4	554.11
85	2	571.93	159.57	0	467.94
89	2	795.55	154.99	1	248.83
108	7	695.53	204.42	0	299.12
112	7	586.36	218.9	3	365.38
116	7	489.82	143.71	0	565.6
117	7	142.43	150.54	16	906.43
