# Supplementary material for: Impact of repeated anesthesia with ketamine and xylazine on the well-being of C57BL/6JRj mice
Source: PLoS One. 2018 Sep 19;13(9):e0203559. doi: 10.1371/journal.pone.0203559 (PMC6145541; doi:10.1371/journal.pone.0203559)
Supplement: S7 Table — (XLSX) [file pone.0203559.s008.xlsx]

## Sheet: Key
Parameter	Definition
ID	animal ID
Group	2	single anesthesia, female
	4	repeated anesthesia, female
	5	control, female
	7	single anesthesia, male
	9	repeated anesthesia, male
	10	control, male
Time	3	150 min after the last anesthesia
	4	2 days after the last anesthesia
Diff_1	Mouse Grimace Scale (MGS) difference score - Scorer 1
Diff_2	Mouse Grimace Scale (MGS) difference score - Scorer 2
Diff_3	Mouse Grimace Scale (MGS) difference score - Scorer 3
Diff_4	Mouse Grimace Scale (MGS) difference score - Scorer 4
Mean_Diff	Mouse Grimace Scale (MGS) differences scores of the 4 independent persons were averaged

## Sheet: Data
ID	Group	Time	Diff_1	Diff_2	Diff_3	Diff_4	Mean_Diff
79	2	3	1.4	1.6	1.2	1.4	1.4
80	2	3	1	1	0.25	0.8	0.7625
81	2	3	1.55	0.933333	1.75	1	1.30833
82	2	3	1	1	1.8	1	1.2
83	2	3	1.2	0.6	1	0.6	0.85
83	2	4	0	-0.2	0	0	-0.05
84	2	3	0.2	0.2	0	0.2	0.15
84	2	4	0.4	0.8	0	0	0.3
85	2	3	0.65	0.6	0.8	1.2	0.8125
85	2	4	0.05	0.6	0	0	0.1625
86	2	3	1.8	0.55	1.2	0.8	1.0875
86	2	4	0.4	0.55	0	0	0.2375
87	2	3	1.6	1.2	0.6	1	1.1
87	2	4	0.4	0	-0.8	0	-0.1
88	2	3	-0.8	0.2	-0.2	0.2	-0.15
88	2	4	-0.6	-1.2	0	0	-0.45
89	2	3	0.4	1	0.4	0.8	0.65
89	2	4	-0.4	0	-0.2	0	-0.15
90	2	3	1.3	0.35	0.8	0.4	0.7125
90	2	4	0	0.2	-0.2	0	-1.38778e-17
91	2	3	1	3.2	1	1.4	1.65
91	2	4	0	0	0	0	0
92	4	3	1.4	1.6	2	1.4	1.6
92	4	4	0	0.2	0	0.2	0.1
93	4	3	1	1	1	0.6	0.9
93	4	4	-0.2	0.4	0	-0.4	-0.05
94	4	3	1.2	0.333333	0.2	1	0.683333
94	4	4	0	-0.0666667	0	0	-0.0166667
95	4	3	0.6	1	1	0.8	0.85
95	4	4	-0.2	0.333333	0	0.2	0.0833333
96	4	3	1	1.2	1.8	1	1.25
96	4	4	-0.4	-0.4	0.6	-0.2	-0.1
97	4	3	0.2	1	0.2	0.4	0.45
97	4	4	0	0.2	-0.8	-0.4	-0.25
98	4	3	1.2	0	0.8	1	0.75
98	4	4	0	0	0	0	0
99	4	3	0.6	-0.866667	0.4	1	0.283333
99	4	4	-0.6	-1.46667	0	0	-0.516667
100	4	3	1.8	1	1.6	1	1.35
100	4	4	0.2	-0.4	0	-0.4	-0.15
101	4	3	0.8	1.2	1	1	1
101	4	4	0	-0.2	0	0.2	0
102	4	3	1.4	0.3	1	0.6	0.825
102	4	4	-0.4	0.833333	0	0	0.108333
103	4	3	1.4	0.8	0.4	1	0.9
103	4	4	0	0.2	0	0	0.05
104	4	3	1.1	0.65	0.2	0.8	0.6875
104	4	4	0	-0.6	-0.8	0	-0.35
33	5	3	-0.2	0	0	0	-0.05
33	5	4	-0.2	0	0	0	-0.05
34	5	3	1	1	0	0	0.5
34	5	4	0.4	1	0	0	0.35
35	5	3	-0.8	0	0.2	-0.2	-0.2
35	5	4	-0.8	0.2	0	-0.4	-0.25
36	5	3	-0.2	0	-0.3	-0.6	-0.275
36	5	4	-0.2	0.2	-0.8	-0.2	-0.25
37	5	3	0	0.35	0	0	0.0875
37	5	4	0.3	0.266667	0	0	0.141667
38	5	3	0	0.4	0	0.2	0.15
38	5	4	-0.2	0	0	0	-0.05
39	5	3	-0.2	0	0	0	-0.05
39	5	4	0	0.4	0	0	0.1
105	7	3	-0.4	0.8	-1	0	-0.15
105	7	4	-0.2	0.6	-1	0	-0.15
106	7	3	0.4	0.6	1	1	0.75
106	7	4	0	0.6	0.8	0	0.35
107	7	3	1.4	1	1	0.4	0.95
107	7	4	0	-0.4	-0.4	-0.6	-0.35
108	7	3	1.35	0.8	0.2	0.6	0.7375
108	7	4	0.35	-0.2	0	0	0.0375
109	7	3	1.4	0.6	1	0.8	0.95
109	7	4	0.2	-0.4	0	0	-0.05
110	7	3	1	1.6	1.2	0.2	1
110	7	4	0.4	1.05	0.2	-0.4	0.3125
111	7	3	0.4	1.6	0.8	0.6	0.85
111	7	4	-0.2	0.666667	0.75	0	0.304167
112	7	3	0.6	0.8	0	0.8	0.55
112	7	4	-0.5	0.5	0	0	0
113	7	3	0.45	0.2	0	0.2	0.2125
113	7	4	-0.15	-0.4	-0.2	-0.2	-0.2375
114	7	3	0.4	0.6	0.8	0.4	0.55
114	7	4	0.4	-0.2	-0.2	-0.2	-0.05
115	7	3	0.8	0.6	1	0.6	0.75
115	7	4	0.2	1.2	0	0.2	0.4
116	7	3	0.65	0.8	1	1	0.8625
116	7	4	-0.35	0.4	0	0.4	0.1125
117	7	3	1.4	0.3	0.6	0	0.575
117	7	4	0	-0.3	0.2	-0.2	-0.075
118	9	3	-0.4	0	0.6	0.8	0.25
118	9	4	-0.6	-1.2	-0.4	-0.2	-0.6
119	9	3	0.4	1.2	0.8	0.4	0.7
119	9	4	-0.2	-0.2	0	0.6	0.05
121	9	3	1.1	0.8	0	1	0.725
121	9	4	0.3	0.6	0	0.8	0.425
122	9	3	1.4	1	1	0.8	1.05
122	9	4	0	-0.8	0	-0.4	-0.3
123	9	3	1.6	1.6	1.2	0.8	1.3
123	9	4	-0.2	0	-0.6	-0.2	-0.25
124	9	3	1.8	0.75	0	1.2	0.9375
124	9	4	0.2	-0.25	0	0	-0.0125
125	9	3	0.2	0.6	0.8	1	0.65
125	9	4	-0.6	-0.2	0	0	-0.2
126	9	3	1	1	0.2	0.2	0.6
126	9	4	0	0.2	-0.8	-0.4	-0.25
127	9	3	0.4	0.6	1	0.8	0.7
127	9	4	0	0.6	0	0	0.15
128	9	3	0.6	0.6	0	0.8	0.5
128	9	4	0.2	0.2	0	0.2	0.15
129	9	3	1.8	0.8	0.8	1.2	1.15
129	9	4	0.2	0.6	0	0.2	0.25
130	9	3	0.1	0.45	0.6	0	0.2875
130	9	4	-0.3	-0.2	0	0.2	-0.075
73	10	3	-0.2	0.6	0	-0.4	0
73	10	4	-0.2	0.6	0	0	0.1
74	10	3	0.1	0.8	-0.2	-0.2	0.125
74	10	4	-0.1	0	-0.2	-0.2	-0.125
75	10	3	0.25	0.6	-0.2	0	0.1625
75	10	4	-0.15	0	-0.2	-0.2	-0.1375
76	10	3	-0.2	-0.4	0.8	0.2	0.1
76	10	4	-0.6	0	-0.4	-0.2	-0.3
77	10	3	-0.4	-1.27917	0	-0.4	-0.519792
77	10	4	0	-0.879167	0	0	-0.219792
78	10	3	-0.2	0.1	0	0	-0.025
78	10	4	0.2	-0.1	0.4	0.6	0.275
