# Supplementary material for: Impact of repeated anesthesia with ketamine and xylazine on the well-being of C57BL/6JRj mice
Source: PLoS One. 2018 Sep 19;13(9):e0203559. doi: 10.1371/journal.pone.0203559 (PMC6145541; doi:10.1371/journal.pone.0203559)
Supplement: S8 Table — (XLSX) [file pone.0203559.s009.xlsx]

## Sheet: Key
Parameter	Definition
ID	animal ID
Group	2	single anesthesia, female
	4	repeated anesthesia, female
	5	control, female
	7	single anesthesia, male
	9	repeated anesthesia, male
	10	control, male
Score	Nest score (1-5)

## Sheet: Data
ID	Group	Score
79	2	2
80	2	4.5
81	2	4
82	2	2
92	4	2
96	4	5
100	4	4
104	4	5
35	5	5
118	9	5
122	9	3
126	9	5
87	2	4
91	2	4.5
39	5	2
106	7	5
110	7	4
114	7	1
119	9	4
123	9	4
127	9	2
130	9	2
76	10	4
93	4	2
97	4	3
101	4	4
107	7	1
111	7	5
115	7	4
73	10	2
84	2	5
88	2	1
36	5	4
86	2	5
90	2	4
34	5	4.5
105	7	5
109	7	2
113	7	4
75	10	5
95	4	3
99	4	3
103	4	3
38	5	5
121	9	4
125	9	2
129	9	2
77	10	5
83	2	4
85	2	4
89	2	2
33	5	5
108	7	5
112	7	5
116	7	5
117	7	5
74	10	4
94	4	4
98	4	4
102	4	3
37	5	5
124	9	1
128	9	1
78	10	5
