# Supplementary material for: Impact of repeated anesthesia with ketamine and xylazine on the well-being of C57BL/6JRj mice
Source: PLoS One. 2018 Sep 19;13(9):e0203559. doi: 10.1371/journal.pone.0203559 (PMC6145541; doi:10.1371/journal.pone.0203559)
Supplement: S9 Table — (XLSX) [file pone.0203559.s010.xlsx]

## Sheet: Key
Parameter	Definition
ID	animal ID
Group	2	single anesthesia, female
	4	repeated anesthesia, female
	5	control, female
	7	single anesthesia, male
	9	repeated anesthesia, male
	10	control, male
AUC_dark	Area under the curve during the dark period

## Sheet: Data
ID	Group	AUC_dark
80	2	3677746
81	2	2.61613e+06
82	2	2064366
87	2	5155160
91	2	4613446
84	2	5.97653e+06
88	2	9646140
86	2	9606731
90	2	2924934
83	2	5815039
85	2	5765117
89	2	8297356
93	4	5834269
97	4	5633751
101	4	5.62204e+06
95	4	4961534
99	4	12074228
103	4	8.76028e+06
94	4	4051625
98	4	3674810
102	4	3.95771e+06
39	5	6050494
36	5	284458
38	5	4043104
34	5	5.02575e+06
37	5	3.68934e+06
33	5	8.02358e+06
106	7	3.12956e+06
110	7	3.50694e+06
114	7	8558
107	7	3826467
111	7	3.67276e+06
115	7	3659999
73	10	5.14698e+06
105	7	6426074
109	7	2150492
113	7	6.33175e+06
108	7	4989623
112	7	3512934
116	7	6.26219e+06
117	7	6.21112e+06
119	9	5.4153e+06
123	9	1.97486e+06
127	9	2932083
130	9	5.25532e+06
121	9	4.39344e+06
125	9	3.89353e+06
129	9	8488077
124	9	4788061
128	9	6351135
76	10	7461658
77	10	8.34129e+06
75	10	6.31503e+06
78	10	6022979
74	10	5.32722e+06
