# Supplementary material for: Impact of repeated anesthesia with ketamine and xylazine on the well-being of C57BL/6JRj mice
Source: PLoS One. 2018 Sep 19;13(9):e0203559. doi: 10.1371/journal.pone.0203559 (PMC6145541; doi:10.1371/journal.pone.0203559)
Supplement: S10 Table — (XLSX) [file pone.0203559.s011.xlsx]

## Sheet: Key
Parameter	Definition
ID	animal ID
Group	2	single anesthesia, female
	4	repeated anesthesia, female
	5	control, female
	7	single anesthesia, male
	9	repeated anesthesia, male
	10	control, male
Latency	Latency to fall off the rotarod (s)

## Sheet: Data
ID	Group	Latency
79	2	61
80	2	300
81	2	93
82	2	300
118	9	278
122	9	300
126	9	300
92	4	300
96	4	184
100	4	112
104	4	300
35	5	300
87	2	300
91	2	180
39	5	237
106	7	300
110	7	206
114	7	249
119	9	243
123	9	87
127	9	300
130	9	85
76	10	300
93	4	300
97	4	300
101	4	275
107	7	300
111	7	300
115	7	300
73	10	256
84	2	300
88	2	242
36	5	170
86	2	300
90	2	240
34	5	300
105	7	300
109	7	300
113	7	215
75	10	300
95	4	300
99	4	172
103	4	166
38	5	300
121	9	300
125	9	124
129	9	147
77	10	300
94	4	273
98	4	300
102	4	280
37	5	300
124	9	300
128	9	171
78	10	300
83	2	300
85	2	300
89	2	300
33	5	300
108	7	81
112	7	219
116	7	300
117	7	300
74	10	229
