# Supplementary material for: Impact of repeated anesthesia with ketamine and xylazine on the well-being of C57BL/6JRj mice
Source: PLoS One. 2018 Sep 19;13(9):e0203559. doi: 10.1371/journal.pone.0203559 (PMC6145541; doi:10.1371/journal.pone.0203559)
Supplement: S11 Table — (XLSX) [file pone.0203559.s012.xlsx]

## Sheet: Key
Parameter	Definition
ID	animal ID
Group	2	single anesthesia, female
	4	repeated anesthesia, female
	5	control, female
	7	single anesthesia, male
	9	repeated anesthesia, male
	10	control, male
Time	1	1 d post last anesthesia or single anesthesia
	2	8 d post last anesthesia or single anesthesia
	3	13 d post last anesthesia or single anesthesia
Latency	Latency to explore the gridded cage top (s)

## Sheet: Data
ID	Group	Time	Latency
79	2	1	150
80	2	1	120
81	2	1	81
82	2	1	135
79	2	2	150
80	2	2	120
81	2	2	81
82	2	2	135
79	2	3	85
80	2	3	100
81	2	3	144
82	2	3	88
92	4	1	179
96	4	1	92
100	4	1	170
104	4	1	110
35	5	1	55
118	9	1	66
122	9	1	94
126	9	1	101
92	4	2	130
96	4	2	36
100	4	2	162
104	4	2	73
35	5	2	27
118	9	2	20
122	9	2	28
126	9	2	30
92	4	3	83
96	4	3	95
100	4	3	75
104	4	3	44
35	5	3	37
118	9	3	15
122	9	3	20
126	9	3	40
87	2	1	89
91	2	1	87
39	5	1	52
106	7	1	81
110	7	1	144
114	7	1	90
87	2	2	91
91	2	2	84
39	5	2	64
106	7	2	155
110	7	2	120
114	7	2	108
87	2	3	55
91	2	3	170
39	5	3	10
106	7	3	28
110	7	3	144
114	7	3	12
119	9	1	162
123	9	1	55
127	9	1	103
130	9	1	22
76	10	1	44
93	4	1	154
97	4	1	61
101	4	1	113
119	9	2	70
123	9	2	16
127	9	2	40
130	9	2	18
76	10	2	26
93	4	2	53
97	4	2	70
101	4	2	146
119	9	3	97
123	9	3	32
127	9	3	8
130	9	3	180
76	10	3	60
93	4	3	600
97	4	3	10
101	4	3	42
107	7	1	78
111	7	1	140
115	7	1	110
73	10	1	260
84	2	1	139
88	2	1	88
36	5	1	78
107	7	2	10
111	7	2	65
115	7	2	47
73	10	2	335
84	2	2	40
88	2	2	143
36	5	2	43
107	7	3	45
111	7	3	106
115	7	3	38
73	10	3	215
84	2	3	21
88	2	3	110
36	5	3	91
86	2	1	55
90	2	1	75
34	5	1	71
105	7	1	29
109	7	1	130
113	7	1	101
75	10	1	44
86	2	2	18
90	2	2	131
34	5	2	10
105	7	2	46
109	7	2	170
113	7	2	244
75	10	2	53
86	2	3	50
90	2	3	21
34	5	3	20
105	7	3	22
109	7	3	51
113	7	3	133
75	10	3	132
95	4	1	95
99	4	1	157
103	4	1	81
38	5	1	39
121	9	1	110
125	9	1	73
129	9	1	209
77	10	1	100
95	4	2	127
99	4	2	97
103	4	2	68
38	5	2	17
121	9	2	33
125	9	2	25
129	9	2	56
77	10	2	45
95	4	3	48
99	4	3	40
103	4	3	99
38	5	3	86
121	9	3	79
125	9	3	99
129	9	3	110
77	10	3	68
94	4	1	140
98	4	1	175
102	4	1	231
37	5	1	101
124	9	1	185
128	9	1	110
78	10	1	96
94	4	2	74
98	4	2	151
102	4	2	42
37	5	2	29
124	9	2	154
128	9	2	189
78	10	2	79
94	4	3	15
98	4	3	11
102	4	3	150
37	5	3	18
124	9	3	51
128	9	3	191
78	10	3	84
83	2	1	82
85	2	1	64
89	2	1	108
33	5	1	38
108	7	1	56
112	7	1	90
116	7	1	52
117	7	1	87
74	10	1	68
83	2	2	82
85	2	2	64
89	2	2	108
33	5	2	38
108	7	2	56
112	7	2	90
116	7	2	52
117	7	2	87
74	10	2	68
83	2	3	26
85	2	3	44
89	2	3	17
33	5	3	6
108	7	3	16
112	7	3	77
116	7	3	73
117	7	3	15
74	10	3	67
