# Supplementary material for: Impact of repeated anesthesia with ketamine and xylazine on the well-being of C57BL/6JRj mice
Source: PLoS One. 2018 Sep 19;13(9):e0203559. doi: 10.1371/journal.pone.0203559 (PMC6145541; doi:10.1371/journal.pone.0203559)
Supplement: S12 Table — (XLSX) [file pone.0203559.s013.xlsx]

## Sheet: Data
ID	Group	Time	Food intake	Body weight	Food per g body weight
79	2	2	4.3	22.15	0.194131
80	2	2	4.85	19.4	0.25
81	2	2	4.4	20	0.22
82	2	2	2.4	22.7	0.105727
83	2	2	4.35	21	0.207143
84	2	2	4.2	20.05	0.209476
85	2	2	4.15	21.85	0.189931
86	2	2	4.25	21.45	0.198135
87	2	2	3.3	19.6	0.168367
88	2	2	4.45	20.4	0.218137
89	2	2	5.1	20.9	0.244019
90	2	2	4	23.45	0.170576
91	2	2	3.1	18.75	0.165333
92	4	2	2.95	18.9	0.156085
93	4	2	4.15	18.85	0.220159
94	4	2	4.95	21	0.235714
95	4	2	4.1	22.05	0.185941
96	4	2	2.6	20.9	0.124402
97	4	2	4.5	20.35	0.22113
98	4	2	4.8	20.1	0.238806
99	4	2	4.45	21.3	0.20892
100	4	2	3.1	19.4	0.159794
101	4	2	3.1	21.1	0.146919
102	4	2	4.15	19.45	0.213368
103	4	2	3.85	21.1	0.182464
104	4	2	3.3	18.15	0.181818
33	5	2	6.1	21.3	0.286385
34	5	2	4.85	20.3	0.238916
35	5	2	3.65	19.15	0.190601
36	5	2	3.65	21.3	0.171362
37	5	2	4.55	20.75	0.219277
38	5	2	3.35	21.8	0.15367
39	5	2	4.7	18.45	0.254743
105	7	2	4.15	25.95	0.159923
106	7	2	3.95	27.65	0.142857
107	7	2	3	25.4	0.11811
108	7	2	3.9	26.55	0.146893
109	7	2	3.1	23.2	0.133621
110	7	2	4	28.6	0.13986
111	7	2	3.3	24.95	0.132265
112	7	2	3.95	26.65	0.148218
113	7	2	6.1	26.9	0.226766
114	7	2	3.15	27.8	0.113309
115	7	2	2.8	22.95	0.122004
116	7	2	3.75	28.4	0.132042
117	7	2	4.4	24.15	0.182195
118	9	2	3.85	24.7	0.15587
119	9	2	5.3	24.7	0.214575
121	9	2	5.2	24.2	0.214876
122	9	2	4.5	24.3	0.185185
123	9	2	3.4	23.95	0.141962
124	9	2	4.55	26.45	0.172023
125	9	2	4.7	25.65	0.183236
126	9	2	4.3	25.95	0.165703
127	9	2	3.4	24.45	0.139059
128	9	2	4.8	27.8	0.172662
129	9	2	4.9	25.35	0.193294
130	9	2	6.55	23.8	0.27521
73	10	2	3.8	24.65	0.154158
74	10	2	4.95	28.6	0.173077
75	10	2	3.05	24	0.127083
76	10	2	5.05	24.55	0.205703
77	10	2	4.95	24.35	0.203285
78	10	2	4.2	25	0.168
79	2	3	4.9	21.95	0.223235
80	2	3	3.9	20.85	0.18705
81	2	3	5.2	20.2	0.257426
82	2	3	4.2	23.6	0.177966
83	2	3	4.1	20.85	0.196643
84	2	3	5.9	18.65	0.316354
85	2	3	3.15	20.35	0.154791
86	2	3	4.3	20.9	0.205742
87	2	3	3	19.3	0.15544
88	2	3	4.3	20.2	0.212871
89	2	3	4.55	21.4	0.212617
90	2	3	4.65	21.9	0.212329
91	2	3	1.45	19.6	0.0739796
92	4	3	2.55	18.1	0.140884
93	4	3	4.85	18.45	0.262873
94	4	3	5.25	21.6	0.243056
95	4	3	3.25	21.65	0.150115
96	4	3	2.5	20.55	0.121655
97	4	3	6.25	19.55	0.319693
98	4	3	4.2	20.7	0.202899
99	4	3	4.2	21.05	0.199525
100	4	3	1.95	19.45	0.100257
101	4	3	5	20.6	0.242718
102	4	3	4.95	20.35	0.243243
103	4	3	4	20.7	0.193237
104	4	3	2.2	18.35	0.119891
33	5	3	5.7	23.05	0.247289
34	5	3	4.4	19.8	0.222222
35	5	3	2.7	19.45	0.138817
36	5	3	4.05	20.65	0.196126
37	5	3	5.35	22	0.243182
38	5	3	3.95	21.15	0.186761
39	5	3	0.35	18.45	0.0189702
105	7	3	5.6	25.45	0.220039
106	7	3	4.3	27.1	0.158672
107	7	3	6.2	26.7	0.23221
108	7	3	5.45	26.2	0.208015
109	7	3	4.5	22.85	0.196937
110	7	3	2.65	28.4	0.0933099
111	7	3	5.45	24.3	0.22428
112	7	3	4.95	26.7	0.185393
113	7	3	4.9	26.95	0.181818
114	7	3	2.95	27.15	0.108656
115	7	3	5.6	22.75	0.246154
116	7	3	4.55	28.7	0.158537
117	7	3	5.5	24.25	0.226804
118	9	3	4.7	24.6	0.191057
119	9	3	5.75	23.5	0.244681
121	9	3	5.9	24.1	0.244813
122	9	3	4.75	23.6	0.201271
123	9	3	5.75	22.5	0.255556
124	9	3	4.85	26.35	0.184061
125	9	3	5.75	24.6	0.23374
126	9	3	3.1	25.7	0.120623
127	9	3	5.75	24.55	0.234216
128	9	3	6.15	26.8	0.229478
129	9	3	5.5	25.1	0.219124
130	9	3	6.65	24.2	0.274793
73	10	3	5.9	25.15	0.234592
74	10	3	4.65	27.1	0.171587
75	10	3	4.15	24.15	0.171843
76	10	3	6.1	24.3	0.251029
77	10	3	5.5	24.2	0.227273
78	10	3	4.5	24.25	0.185567

## Sheet: Key
Parameter	Definition
ID	animal ID
Group	2	single anesthesia, female
	4	repeated anesthesia, female
	5	control, female
	7	single anesthesia, male
	9	repeated anesthesia, male
	10	control, male
Time	2	1 d post last anesthesia or single anesthesia
	3	8 d post last anesthesia or single anesthesia
