# Supplementary material for: Impact of repeated anesthesia with ketamine and xylazine on the well-being of C57BL/6JRj mice
Source: PLoS One. 2018 Sep 19;13(9):e0203559. doi: 10.1371/journal.pone.0203559 (PMC6145541; doi:10.1371/journal.pone.0203559)
Supplement: S13 Table — (XLSX) [file pone.0203559.s014.xlsx]

## Sheet: Key
Parameter	Definition
ID	animal ID
Group	2	single anesthesia, female
	4	repeated anesthesia, female
	5	control, female
	7	single anesthesia, male
	9	repeated anesthesia, male
	10	control, male
AUC_dark	Area under the curve during the dark period

## Sheet: Data
ID	Group	day0	day2	day9	day14
92	4	18.9	18.7	18.1	19.3
93	4	18.85	18.1	18.45	18.9
94	4	21	21.4	21.6	21.6
95	4	22.05	20.9	21.65	22.45
96	4	20.9	20.4	20.55	21.3
97	4	20.35	19.15	19.55	19.65
98	4	20.1	20.55	20.7	20.85
99	4	21.3	19.6	21.05	21.35
100	4	19.4	19.8	19.45	19.2
101	4	21.1	19.75	20.6	20.7
102	4	19.45	19.5	20.35	19.7
103	4	21.1	20.6	20.7	21.45
104	4	18.15	18.65	18.35	21.5
35	5	19.15	19.55	19.45	19.95
37	5	20.75	21.1	22	21.2
38	5	21.8	20.95	21.15	21.25
118	9	24.7	24.5	24.6	25.25
119	9	24.7	23.8	23.5	25.35
121	9	24.2	23.75	24.1	24.12
122	9	24.3	23.9	23.6	24.4
123	9	23.95	22.15	22.5	24.35
124	9	26.45	26.35	26.35	26.45
125	9	25.65	24.1	24.6	24.95
126	9	25.95	25.2	25.7	25.9
127	9	24.45	23.25	24.55	24.9
128	9	27.8	27.7	26.8	27.3
129	9	25.35	24.95	25.1	25.55
130	9	23.8	23.5	24.2	25.5
76	10	24.55	23.85	24.3	24.8
77	10	24.35	23.1	24.2	24.2
78	10	25	24.3	24.25	24.3
79	2	22.15	21.9	21.95	22
80	2	19.4	19.7	20.85	21
81	2	20	19.65	20.2	20.35
82	2	22.7	21.9	23.6	23.65
83	2	21	20	20.85	20
84	2	20.05	18.55	18.65	19.8
85	2	21.85	20.85	20.35	20.55
86	2	21.45	20.75	20.9	21.2
87	2	19.6	19.6	19.3	19.6
88	2	20.4	19.55	20.2	20.35
89	2	20.9	20.1	21.4	21.3
90	2	23.45	21.1	21.9	22.75
91	2	18.75	18.8	19.6	20.75
33	5	21.3	21.05	23.05	22.45
34	5	20.3	20.25	19.8	19.8
36	5	21.3	20.65	20.65	21.2
39	5	18.45	18.5	18.45	18.55
105	7	25.95	24.85	25.45	26.85
106	7	27.65	26.8	27.1	27.4
107	7	25.4	24.5	26.7	27.1
108	7	26.55	25	26.2	26.9
109	7	23.2	22	22.85	23.45
110	7	28.6	27	28.4	28.5
111	7	24.95	23.7	24.3	24.8
112	7	26.65	25.15	26.7	26.6
113	7	26.9	26.5	26.95	26.15
114	7	27.8	27	27.15	27.3
115	7	22.95	21.6	22.75	23.4
116	7	28.4	26.95	28.7	29
117	7	24.15	23.2	24.25	24.05
73	10	24.65	23.7	25.15	25.65
74	10	28.6	26.95	27.1	27.25
75	10	24	23.8	24.15	23.8
